# Supplementary material for: A Mouse Model with Ablated Asparaginase and Isoaspartyl Peptidase 1 (Asrgl1) Develops Early Onset Retinal Degeneration (RD) Recapitulating the Human Phenotype
Source: Genes (Basel). 2022 Aug 17;13(8):1461. doi: 10.3390/genes13081461 (PMC9408336; doi:10.3390/genes13081461)
Supplement: Supplementary file 1 [file genes-13-01461-s001.zip]

Archive with 1 entries (1 files):
- genes-1818836-supplementary.pdf
